# Supplementary material for: Identification of a diagnostic model and molecular subtypes of major depressive disorder based on endoplasmic reticulum stress-related genes
Source: Front Psychiatry. 2023 Aug 15;14:1168516. doi: 10.3389/fpsyt.2023.1168516 (PMC10464956; doi:10.3389/fpsyt.2023.1168516)
Supplement: Supplementary file 1 [file Data_Sheet_1.ZIP]

Archive with 1 entries (1 files):
- code data.txt
