# Supplementary material for: Identification of a diagnostic model and molecular subtypes of major depressive disorder based on endoplasmic reticulum stress-related genes
Source: Front Psychiatry. 2023 Aug 15;14:1168516. doi: 10.3389/fpsyt.2023.1168516 (PMC10464956; doi:10.3389/fpsyt.2023.1168516)
Supplement: Supplementary file 1 [file Data_Sheet_1.ZIP › code data.txt]

1. Merging data to remove batch effects
cdata <- read.table("combined-data.txt", header = T, sep = "\t")
cdata=as.matrix(cdata[,-1])
csif <- read.table("batch.txt", header = T, sep = "\t")
modcombat = model.matrix(~1, data = csif)
batch = csif$batch
combat_edata = ComBat(dat=cdata,batch=batch,mod=modcombat,par.prior=TRUE,prior.plots=TRUE)
write.table(combat_edata,file="combat_edata.txt",sep="\t")

2.Limma analysis of differential genes
library(limma)
data<-read.table("input.txt",sep = "\t",header=T,row.names=1)
data<- as.matrix(data)
mode(data)
group<-c(rep(1,117),rep(2,126)) 
design <- model.matrix(~ -1+factor(group)) 
colnames(design)<-c("Control","IPF") 
design
contrast.matrix <- makeContrasts(Tumor-Control,levels=design)
fit <- lmFit(data, design)
fit1 <- contrasts.fit(fit, contrast.matrix)
fit2 <- eBayes(fit1)
dif <- topTable(fit2, coef = 1,  n = nrow(fit2), lfc = 0) 
write.table(dif, "allgene.dif.txt", row.names = TRUE, sep = "\t")
write.csv(dif,"allgene.dif.csv")

3.correlation heatmap
library(psych)
library(reshape2)
library(pheatmap)
phy <- read.table(file = "gene.txt", sep = "\t", header = T, row.names=1)  
met <- read.table(file = "cell.txt", sep = "\t", header = T, row.names=1)  
cor <- corr.test(phy, met, method = "pearson",adjust="none")              
cmt <- cor$r
pmt <- cor$p
cmt.out<-cbind(rownames(cmt),cmt)
pmt.out<-cbind(rownames(pmt),pmt)
write.table(cmt.out,file="cor.txt",sep="\t",row.names=F)       
write.table(pmt.out,file="pvalue.txt",sep="\t",row.names=F)    
df <- melt(cmt,value.name="cor")
df$pvalue <- as.vector(pmt)
head(df)
write.table(df,file="cor-p.txt",sep="\t")
pmt
pheatmap(cmt, scale = "none", cluster_row = F, cluster_col = F,                
                                               display_numbers = pmt, fontsize_number = 24, number_color = "black",fontsize_col=24,
                                               cellwidth = 40, cellheight = 20,angle_col='45',filename="heatmap.pdf")               

  
4.One-way logistic regression and LASSO screening for optimal combinations
library(plyr)
library(rms)
library(epiDisplay)
A=read.table("input.txt",header=T,sep="\t")
glm1<- glm(A[,1]~A[,N],data=A,family = binomial)
glm2<- summary(glm1);glm2
OR<-round(exp(coef(glm1)),2)
SE<-glm2$coefficients[,2]
CI5<-round(exp(coef(glm1)-1.96*SE),2)
CI95<-round(exp(coef(glm1)+1.96*SE),2)
CI<-paste0(CI5,'-',CI95)
P<-round(glm2$coefficients[,4],3)
res1<-data.frame(OR,CI,P)[-1,];res1
summary(glm1)

library(glmnet)
library(lars)
data=read.table("input.txt",header=T)
x <- as.matrix(data[,2:N])
y <- data[,1]
alpha1_fit <- glmnet(x,y,alpha=1,family="gaussian")
plot(alpha1_fit,xvar="lambda",label=TRUE)
alpha1.fit <- cv.glmnet(x,y,type.measure = "mse",alpha=1,family="gaussian")
plot(alpha1.fit)

5.Multi-factor logistic regression
data=read.table("input.txt",header = T,row.names = 1,sep = "\t")
library(gtsummary)
fitMul<-glm(group~.,data=data,family=binomial())
fitMul<- step(fitMul,direction = "both") 
fitSum<-summary(fitMul)
ResultMul<-c()
ResultMul<-rbind(ResultMul,fitSum$coef)
OR<-exp(fitSum$coef[,'Estimate'])
ResultMul<-cbind(ResultMul,cbind(OR,exp(confint(fitMul))))
#Waiting for profiling to be done...
ResultMul
write.csv(ResultMul,file="Mul_log.csv")

6.Constructing a model to draw ROC curves
library(e1071)
library(pROC)
A=read.table("input.txt",header=T,sep="\t")
x <- A[,2:N]
y <- A[,1]
model <- svm(x, y) 
pred <- predict(model, x)
pred <- fitted(model)
model <- svm(x, y) 
modelroc <- roc(y,pred)
plot(modelroc, print.auc=TRUE, auc.polygon=TRUE, grid=c(0.1, 0.2),grid.col=c("grey", "grey"), max.auc.polygon=FALSE,auc.polygon.col="white", print.thres=TRUE,lwd=2)

7.Subtype analysis
library(ConsensusClusterPlus)
A=read.table("input.txt",header=T)
d=data.matrix(A[,-1])
title=tempdir("Documents and Settings\Administrator")
results = ConsensusClusterPlus(d,maxK=6,reps=50,pItem=0.8,pFeature=1,title=title,clusterAlg="hc",distance="pearson",seed=1262118388.71279,plot="png")

8.GSVA quantitative ER enrichment score (plausibility test)
library(genefilter)
library(GSVA)
library(Biobase)
library(stringr)
rm(list=ls())
library(tidyverse)
options(stringsAsFactors = F)
geneSet <- read.csv("ERG.txt",header = F,sep = "\t",) 
class(geneSet)
geneSet <- geneSet %>%
  column_to_rownames("V1")%>%t()
a <- geneSet
a <- a[1:nrow(a),]
set <- colnames(a)
l <- list()
#i <- "Activated CD8 T cell"
for (i in set) {
  x <-  as.character(a[,i])
  x <- x[nchar(x)!=0]
  x <-  as.character(x)
  l[[i]] <-x
}
save(l,file = "gene_set.Rdata")

logTPM=read.table("input.txt",header=T)
save(logTPM,file = "logTPM.Rdata")

load(file = "logTPM.Rdata")
load(file = "gene_set.Rdata")


dat <- as.matrix(logTPM[,-1])
ssgsea<- gsva(dat,l,method='ssgsea',kcdf='Gaussian',abs.ranking=TRUE)
ssgsea.1 <- ssgsea
for (i in colnames(ssgsea)) {
#i <- colnames(ssgsea)[1]
ssgsea.1[,i] <- (ssgsea[,i] -min(ssgsea[,i]))/(max(ssgsea[,i] )-min(ssgsea[,i] ))
}
apply(ssgsea.1[,1:6], 2, range)
write.table(ssgsea.1,file="ssGSEA-infor-1.txt",sep="\t")

9.CIBERSORT analysis
library(data.table)
setwd("C:/Users/Administrator/Desktop")
DataDirectory<-"C:/Users/Administrator/Desktop/"
if(T){
rawdata_file<-"DATA.txt"
raw_data <- fread(rawdata_file, sep = '\t', header = T,stringsAsFactors=FALSE)
raw_data <- as.data.frame(raw_data)
raw_data[1:4,1:4]
}
if(T){
rownames(raw_data) <- raw_data[,1]
raw_data <- raw_data[,-1]
raw_data <- 2^raw_data-1
raw_data[1:4,1:4]
}
if(T){
countToTpm <- function(counts, effLen)
{
rate <- log(counts) - log(effLen)
denom <- log(sum(exp(rate)))
exp(rate - denom + log(1e6))
}
countToFpkm <- function(counts, effLen)
{
N <- sum(counts)
exp( log(counts) + log(1e9) - log(effLen) - log(N) )
}
fpkmToTpm <- function(fpkm)
{
exp(log(fpkm) - log(sum(fpkm)) + log(1e6))
}
countToEffCounts <- function(counts, len, effLen)
{
counts * (len / effLen)
}
}
if(T){
TPM_expr <- as.data.frame (apply(raw_data  , 2, fpkmToTpm))# 2表示按列执行，1按行
TPM_expr[1:4,1:4]
rm(raw_data)
all(floor(colSums(TPM_expr))>999998 &&ceiling(colSums(TPM_expr))<1000002)
}
if(T){
TPM_expr_file <- paste0(DataDirectory, "DATA.","tpm",".tsv")
write.table(TPM_expr, file =
TPM_expr_file, sep="\t", row.names =T,col.names =T, quote = F)#
}
library("gplots")
library("data.table")
library("dplyr")
library("ggplot2")
library("GenVisR")
library("descriptr")
library("vioplot")
library("pheatmap")
library("survival")
source("CIBERSORT.R"
if(T){
rawdata_file<-"DATA.tpm.tsv"
cibersort_file <- paste0("DATA.","cibersort",".txt")
results=CIBERSORT("LM22.txt", rawdata_file,
perm=100, QN=FALSE,cibersort_file)
print("CIBERSORT DONE!")
}

10. estimate analysis
library(estimate)
filterCommonGenes(input.f="d:/input1.txt", output.f="d:/output1.gct", id="GeneSymbol")
estimateScore(input.ds = "d:/output1.gct",output.ds="d:/estimate_score.gct")
plotPurity(scores="d:/estimate_score.gct", platform="affymetrix")
scores=read.table("d:/estimate_score.gct",skip = 2,header = T)
rownames(scores)=scores[,1]
scores=t(scores[,3:ncol(scores)])
scores

11.GO and KEGG enrichment analysis
library(clusterProfiler)
degenes <- read.csv('input.txt',header = T,stringsAsFactors = F,sep = '\t')
genelist <- degenes$Entrez.ID
genelist[duplicated(genelist)]
go <- enrichGO(genelist, OrgDb = org.Hs.eg.db, ont='ALL',pAdjustMethod = 'BH',pvalueCutoff = 0.05, 
                 qvalueCutoff = 0.2,keyType = 'ENTREZID')
barplot(go,showCategory=20,drop=T)
dotplot(go,showCategory=50)
kegg <- enrichKEGG(genelist, organism = 'hsa', keyType = 'kegg', pvalueCutoff = 0.05,pAdjustMethod = 'BH', 
                     minGSSize = 10,maxGSSize = 500,qvalueCutoff = 0.2,use_internal_data = FALSE)
dotplot(kegg, showCategory=30)

12. WGCNA analysis
library(WGCNA)
options(stringsAsFactors = F)
fpkm=read.table("input.txt",header=T,comment.char="",check.names=F)
datExpr=as.data.frame(t(fpkm[,-1]))
names(datExpr)=fpkm$ID
rownames(datExpr)=names(fpkm[,-1])
enableWGCNAThreads()
powers = c(c(1:10), seq(from = 12, to=20, by=2))
sft=pickSoftThreshold(datExpr, powerVector = powers, verbose = 5)
plot(
 sft$fitIndices[,1],
 -sign(sft$fitIndices[,3])*sft$fitIndices[,2],
 xlab="Soft Threshold (power)",
 ylab="Scale Free Topology Model Fit,signed R^2",type="n",
 main = paste("Scale independence")
)
text(
 sft$fitIndices[,1],
 -sign(sft$fitIndices[,3])*sft$fitIndices[,2],
 labels=powers,
 cex=0.9,
 col="red"
)
plot(
sft$fitIndices[,1],
sft$fitIndices[,5],
xlab="Soft Threshold (power)",
ylab="Mean Connectivity",
type="n",
main = paste("Mean connectivity")
)
text(
sft$fitIndices[,1],
sft$fitIndices[,5],
labels=powers,
col="red"
)
net = blockwiseModules(
datExpr,
power = 3,
TOMType = "unsigned",
minModuleSize = 30,
reassignThreshold = 0,
mergeCutHeight = 0.25,
numericLabels = TRUE,
pamRespectsDendro = FALSE,
saveTOMs = TRUE,
saveTOMFileBase = "femaleMouseTOM",
verbose = 3)
mergedColors = labels2colors(net$colors)
plotDendroAndColors(
 net$dendrograms[[1]],
 mergedColors[net$blockGenes[[1]]],
 "Module colors",
 dendroLabels = FALSE,
 hang = 0.03,
 addGuide = TRUE,
 guideHang = 0.05
)
moduleColors=labels2colors(net$colors)
which.module="red"
m=t(datExpr[,moduleColors==which.module ] )
datTraits=read.table("Traits.txt",header = T,row.names = 1,sep = "\t")
nGenes = ncol(datExpr)
nSamples = nrow(datExpr)
MEs0 = moduleEigengenes(datExpr, moduleColors)$eigengenes
MEs = orderMEs(MEs0)
moduleTraitCor = cor(
MEs,
datTraits,
use = "p"
)
moduleTraitPvalue = corPvalueStudent(
moduleTraitCor,
nSamples
)
textMatrix =  paste(
signif(moduleTraitCor, 2),
"\n(",
signif(moduleTraitPvalue, 1),
")",
sep = ""
)
dim(textMatrix) = dim(moduleTraitCor)
labeledHeatmap(
Matrix = moduleTraitCor,
xLabels = names(datTraits),
yLabels = names(MEs),
ySymbols = names(MEs),
colorLabels = FALSE,
colors = blueWhiteRed(50),
textMatrix = textMatrix,
setStdMargins = FALSE,
cex.text = 0.5,
zlim = c(-1,1),
main = paste("Module-trait relationships")
)

Note: GSEA was conducted using the official website software, and the PPI network was built using the STRING website and the software Cytoscape, so there is no code
